# Supplementary material for: Computational Recognition and Clinical Verification of TGF-β-Derived miRNA Signature With Potential Implications in Prognosis and Immunotherapy of Intrahepatic Cholangiocarcinoma
Source: Front Oncol. 2021 Oct 25;11:757919. doi: 10.3389/fonc.2021.757919 (PMC8573406; doi:10.3389/fonc.2021.757919)
Supplement: Supplementary file 3 [file DataSheet_3.xlsx]

## Sheet: Table S1
Table S1. Details of baseline information in GSE53870, TCGA-CHOL, and in-house cohort, respectively.
Characteristics	GSE53870	TCGA-CHOL	In-house cohort
Age
<65	50 79.4)	16 (50.0)	152 (84.0)
≥65	13 (20.6)	16 (50.0)	29 (16.0)
Gender
Male	55 (60.4)	14 (43.8)	124 (68.5)
Female	36 (39.6)	18 (56.2)	57 (31.5)
AJCC stage
I-II	——	26 (81.2)	113 (62.4)
III-IV	——	6 (18.8)	68 (37.6)
Histologic grade
G1+2	——	14 (43.8)	115 (63.5)
G3+4	——	18 (56.2)	66 (36.5)
Survival status
Alive	25 (39.7)	17 (53.1)	93 (51.4)
Dead	38 (60.3)	15 (46.9)	88 (48.6)
Recurrence
No	56 (61.5)	——	76 (42.0)
Yes	0 (0)	——	105 (58.0)

## Sheet: Table S2
Table S2. The forward and reverse primers for qRT-PCR.
Genes	Forward (5’- to 3’-)	Reverse (5’- to 3’-)
miR‐129‐1‐3p	AAGCCCTTACCCCAAAAAGAA	CCAGTCTCAGGGTCCGAGGTATTC
miR-135a-5p	ACACTCCAGCTGGGGTGCATTGTAGTTGCA	TGGTGTCGTGGAGTCG
miR-3195	AACACGGCTCACGCTTAC	CCAGACCCTCAGACTTGC
miR-33b-3p	ATTCTTTCGAACTGTCTTGG	TCACCCTCGGCTGTCCTGACA
miR-380-3p	CTCAACTGGTGTCGTGGAGTCGGCAATTCA	GTTGAGAGACGTGG
miR-380-5p	CAGTCCCCAAAGAGGAACAA	TCATGGTCCGGGGTTTATTA
miR-548-3p	GAATGTTATTAGGTCGGTGCAA	TGTGGCAGAAGTATTACGTTGG
miR-654-5p	UGGUGGGCCGCAGAACAUGUGC	ACAUGUUCUGCGGCCCACGAAU
miR-662	GCAGTCCCACGTTGTG	TCCAGTTTTTTTTTTTTTTTCTGCT
PD-L1	CCAAGGCCGAAGTCATCTGG	CAGTGTGCTGGTCACATTGAA
CD8A	GCGTCATGGCCTTACCAGT	CTTCAGCTCCACTGTCTCGC
CMTM6	TTTCCACACATGACAGGACTTC	GGCTTCAGCCCTAGTGGTAT
U6	CTCGCTTCGGCAGCACA	AACGCTTCACGAATTTGCGT
GAPDH	GGAGCGAGATCCCTCCAAAAT	GGCTGTTGTCATACTTCTCATGG
